# Supplementary material for: Morphological and DNA sequence data uncover a new millipede species in the Thyropygus opinatus subgroup and assign T. peninsularis to this subgroup (Diplopoda: Spirostreptida: Harpagophoridae)
Source: PeerJ. 2025 Jun 6;13:e19277. doi: 10.7717/peerj.19277 (PMC12147765; doi:10.7717/peerj.19277)
Supplement: Supplemental Information 4 [file peerj-13-19277-s004.xlsx]

## Sheet: MatrixOutput
		1	2	3	4	5	6	7	8	9	10	11	12	13	14	15	16	17	18	19	20	21	22	23	24	25	26	27	28	29	30	31	32	33	34	35	36	37	38	39	40	41	42	43	44	45	46	47	48
1	Anurostreptus barthelemyae Tlb
2	Anurostreptus sculptus Pl	0.151515
3	Armatostreptus armatus Tpp	0.180303	0.171212
4	Heptischius lactuca Us	0.193939	0.168182	0.15303
5	Thyropygus allevatus Bb	0.154545	0.171212	0.189394	0.183333
6	Thyropygus allevatus Bk	0.156061	0.172727	0.189394	0.180303	0.0030303
7	Thyropygus bearti Ks	0.189394	0.195455	0.178788	0.193939	0.163636	0.165152
8	Thyropygus bispinispatula Kb	0.189394	0.187879	0.20303	0.189394	0.148485	0.15	0.130303
9	Thyropygus bispinus Tm	0.178788	0.166667	0.187879	0.184848	0.157576	0.159091	0.137879	0.137879
10	Thyropygus brachyacanthus Sk	0.195455	0.190909	0.189394	0.204545	0.166667	0.168182	0.124242	0.139394	0.157576
11	Thyropygus cimi Nws1-2	0.19697	0.192424	0.177273	0.19697	0.174242	0.175758	0.0545455	0.137879	0.134848	0.127273
12	Thyropygus cristagalli Yn	0.177273	0.19697	0.186364	0.195455	0.142424	0.143939	0.125758	0.142424	0.165152	0.10303	0.133333
13	Thyropygus culter Nr	0.180303	0.195455	0.168182	0.195455	0.157576	0.159091	0.0666667	0.131818	0.134848	0.121212	0.080303	0.125758
14	Thyropygus demangei Cm	0.19697	0.206061	0.174242	0.20303	0.172727	0.174242	0.0606061	0.130303	0.134848	0.128788	0.0469697	0.133333	0.0818182
15	Thyropygus enghoffi Kl	0.171212	0.180303	0.174242	0.174242	0.130303	0.131818	0.110606	0.128788	0.143939	0.0984848	0.119697	0.0454545	0.119697	0.125758
16	Thyropygus foliaceus Kj	0.2	0.180303	0.19697	0.2	0.148485	0.15	0.140909	0.15303	0.154545	0.166667	0.143939	0.171212	0.148485	0.143939	0.151515
17	Thyropygus forceps Nws2	0.193939	0.187879	0.180303	0.168182	0.165152	0.166667	0.130303	0.134848	0.131818	0.159091	0.118182	0.154545	0.133333	0.128788	0.142424	0.159091
18	Thyropygus induratus Ldn	0.159091	0.189394	0.181818	0.177273	0.134848	0.136364	0.136364	0.139394	0.15	0.160606	0.134848	0.157576	0.131818	0.136364	0.14697	0.162121	0.159091
19	Thyropygus induratus Nru	0.168182	0.201515	0.184848	0.189394	0.143939	0.145455	0.14697	0.14697	0.156061	0.166667	0.139394	0.175758	0.131818	0.139394	0.156061	0.165152	0.159091	0.0575758
20	Thyropygus induratus Ps	0.169697	0.2	0.189394	0.172727	0.142424	0.143939	0.140909	0.142424	0.160606	0.159091	0.137879	0.168182	0.127273	0.137879	0.148485	0.171212	0.163636	0.0590909	0.0363636
21	Thyropygus induratus Pw	0.172727	0.19697	0.183333	0.175758	0.142424	0.143939	0.15303	0.148485	0.160606	0.172727	0.142424	0.175758	0.140909	0.148485	0.154545	0.174242	0.159091	0.0575758	0.0348485	0.030303
22	Thyropygus induratus Ssk	0.169697	0.190909	0.190909	0.180303	0.134848	0.136364	0.137879	0.133333	0.15	0.145455	0.136364	0.151515	0.133333	0.137879	0.134848	0.162121	0.154545	0.0409091	0.069697	0.0636364	0.0651515
23	Thyropygus induratus Tt	0.168182	0.193939	0.181818	0.183333	0.137879	0.139394	0.148485	0.139394	0.156061	0.160606	0.142424	0.168182	0.133333	0.139394	0.148485	0.168182	0.160606	0.0575758	0.0227273	0.0287879	0.0272727	0.0606061
24	Thyropygus inflexus Kk	0.177273	0.171212	0.175758	0.189394	0.157576	0.156061	0.130303	0.133333	0.116667	0.142424	0.136364	0.156061	0.121212	0.127273	0.148485	0.148485	0.128788	0.15303	0.159091	0.154545	0.162121	0.15	0.154545
25	Thyropygus jarukchusri Np	0.190909	0.181818	0.187879	0.186364	0.139394	0.140909	0.14697	0.15303	0.151515	0.159091	0.154545	0.159091	0.148485	0.151515	0.134848	0.110606	0.162121	0.142424	0.136364	0.139394	0.139394	0.125758	0.127273	0.156061
26	Thyropygus laterolobatus Ry	0.180303	0.178788	0.186364	0.183333	0.15303	0.154545	0.15	0.15	0.140909	0.168182	0.142424	0.165152	0.134848	0.145455	0.140909	0.154545	0.156061	0.112121	0.119697	0.121212	0.128788	0.122727	0.122727	0.154545	0.142424
27	Thyropygus loxia Ty	0.184848	0.165152	0.166667	0.175758	0.151515	0.15303	0.107576	0.124242	0.113636	0.145455	0.112121	0.140909	0.119697	0.112121	0.119697	0.14697	0.137879	0.15	0.15	0.14697	0.160606	0.145455	0.148485	0.133333	0.139394	0.137879
28	Thyropygus macrosiamensis Kj	0.171212	0.177273	0.189394	0.177273	0.140909	0.142424	0.127273	0.142424	0.133333	0.139394	0.119697	0.15	0.133333	0.124242	0.131818	0.139394	0.14697	0.119697	0.127273	0.119697	0.130303	0.119697	0.121212	0.140909	0.130303	0.127273	0.142424
29	Thyropygus mesocristatus Ss	0.177273	0.189394	0.184848	0.193939	0.171212	0.172727	0.0515152	0.134848	0.140909	0.133333	0.0727273	0.134848	0.080303	0.080303	0.119697	0.15	0.134848	0.139394	0.15303	0.143939	0.15	0.140909	0.14697	0.131818	0.157576	0.156061	0.125758	0.14697
30	Thyropygus navychula KSR	0.195455	0.168182	0.171212	0.186364	0.159091	0.160606	0.115152	0.128788	0.133333	0.133333	0.116667	0.139394	0.118182	0.107576	0.131818	0.142424	0.137879	0.159091	0.160606	0.162121	0.171212	0.156061	0.159091	0.121212	0.133333	0.15	0.122727	0.139394	0.134848
31	Thyropygus opinatus Arw	0.181818	0.175758	0.168182	0.177273	0.148485	0.15	0.110606	0.118182	0.142424	0.134848	0.122727	0.118182	0.115152	0.121212	0.106061	0.15	0.127273	0.139394	0.14697	0.148485	0.156061	0.136364	0.136364	0.125758	0.139394	0.143939	0.109091	0.130303	0.113636	0.0848485
32	Thyropygus panhai PRL2	0.184848	0.177273	0.184848	0.186364	0.140909	0.142424	0.154545	0.15303	0.143939	0.163636	0.14697	0.172727	0.15303	0.148485	0.159091	0.130303	0.162121	0.131818	0.136364	0.140909	0.139394	0.137879	0.136364	0.14697	0.134848	0.133333	0.139394	0.118182	0.162121	0.128788	0.151515
33	Thyropygus payamense sp.nov. KPYR1	0.189394	0.189394	0.183333	0.189394	0.15	0.151515	0.104545	0.15	0.133333	0.106061	0.10303	0.0924242	0.116667	0.107576	0.0848485	0.163636	0.139394	0.148485	0.160606	0.159091	0.162121	0.137879	0.15303	0.130303	0.133333	0.15	0.110606	0.130303	0.127273	0.127273	0.115152	0.162121
34	Thyropygus payamense sp.nov. KPYR2	0.187879	0.189394	0.183333	0.189394	0.14697	0.148485	0.104545	0.15	0.131818	0.10303	0.106061	0.0893939	0.115152	0.110606	0.0818182	0.160606	0.139394	0.14697	0.162121	0.160606	0.163636	0.136364	0.154545	0.127273	0.130303	0.15	0.110606	0.128788	0.124242	0.127273	0.112121	0.159091	0.0030303
35	Thyropygus payamense sp.nov. KPYR3	0.184848	0.189394	0.183333	0.187879	0.143939	0.145455	0.10303	0.148485	0.130303	0.10303	0.104545	0.0878788	0.115152	0.109091	0.080303	0.159091	0.139394	0.142424	0.159091	0.156061	0.159091	0.131818	0.151515	0.127273	0.130303	0.14697	0.109091	0.124242	0.122727	0.125758	0.110606	0.156061	0.00757576	0.00454545
36	Thyropygus peninsularis Wm	0.2	0.204545	0.195455	0.19697	0.156061	0.157576	0.116667	0.160606	0.14697	0.0954545	0.112121	0.1	0.113636	0.116667	0.0939394	0.159091	0.148485	0.154545	0.162121	0.154545	0.162121	0.148485	0.157576	0.14697	0.151515	0.14697	0.137879	0.131818	0.134848	0.136364	0.130303	0.168182	0.0681818	0.0666667	0.0651515
37	Thyropygus planispina Tsk2	0.181818	0.193939	0.189394	0.193939	0.143939	0.145455	0.125758	0.140909	0.157576	0.10303	0.130303	0.0151515	0.130303	0.130303	0.0469697	0.168182	0.162121	0.159091	0.177273	0.169697	0.177273	0.15	0.169697	0.160606	0.157576	0.166667	0.137879	0.151515	0.131818	0.142424	0.124242	0.169697	0.0939394	0.0909091	0.0893939	0.1
38	Thyropygus quadricuspis Hy	0.195455	0.192424	0.178788	0.186364	0.166667	0.168182	0.0454545	0.128788	0.133333	0.118182	0.0333333	0.127273	0.0727273	0.0348485	0.115152	0.142424	0.122727	0.139394	0.140909	0.136364	0.148485	0.136364	0.140909	0.127273	0.145455	0.14697	0.107576	0.118182	0.0651515	0.110606	0.119697	0.139394	0.10303	0.101515	0.1	0.107576	0.125758
39	Thyropygus quietus Cdv	0.165152	0.198485	0.190909	0.192424	0.145455	0.14697	0.142424	0.151515	0.142424	0.145455	0.137879	0.15303	0.137879	0.137879	0.148485	0.160606	0.162121	0.0878788	0.0878788	0.0909091	0.10303	0.0878788	0.0924242	0.157576	0.145455	0.110606	0.136364	0.124242	0.160606	0.156061	0.14697	0.154545	0.134848	0.136364	0.133333	0.137879	0.154545	0.139394
40	Thyropygus resimus Kc	0.184848	0.166667	0.186364	0.172727	0.14697	0.148485	0.139394	0.134848	0.127273	0.159091	0.133333	0.160606	0.128788	0.134848	0.142424	0.133333	0.139394	0.118182	0.118182	0.118182	0.125758	0.115152	0.119697	0.133333	0.124242	0.110606	0.116667	0.125758	0.139394	0.121212	0.133333	0.0969697	0.145455	0.142424	0.140909	0.142424	0.159091	0.130303	0.122727
41	Thyropygus resimus Ksp	0.186364	0.168182	0.184848	0.172727	0.148485	0.15	0.140909	0.136364	0.128788	0.160606	0.131818	0.162121	0.130303	0.133333	0.143939	0.134848	0.139394	0.119697	0.119697	0.119697	0.127273	0.116667	0.121212	0.134848	0.125758	0.110606	0.115152	0.127273	0.140909	0.119697	0.134848	0.0954545	0.14697	0.143939	0.142424	0.143939	0.160606	0.128788	0.124242	0.00151515
42	Thyropygus resimus Ntp	0.186364	0.168182	0.184848	0.172727	0.148485	0.15	0.140909	0.136364	0.128788	0.160606	0.131818	0.162121	0.130303	0.133333	0.143939	0.134848	0.139394	0.119697	0.119697	0.119697	0.127273	0.116667	0.121212	0.134848	0.125758	0.110606	0.115152	0.127273	0.140909	0.119697	0.134848	0.0954545	0.14697	0.143939	0.142424	0.143939	0.160606	0.128788	0.124242	0.00151515	0
43	Thyropygus resimus Pk	0.181818	0.172727	0.184848	0.180303	0.139394	0.139394	0.136364	0.137879	0.124242	0.15	0.139394	0.157576	0.137879	0.133333	0.142424	0.143939	0.148485	0.116667	0.139394	0.139394	0.136364	0.118182	0.133333	0.134848	0.142424	0.128788	0.119697	0.113636	0.139394	0.124242	0.125758	0.0984848	0.139394	0.136364	0.133333	0.148485	0.157576	0.128788	0.140909	0.0848485	0.0863636	0.0863636
44	Thyropygus resimus Pnk	0.171212	0.171212	0.186364	0.180303	0.133333	0.134848	0.124242	0.127273	0.121212	0.145455	0.119697	0.156061	0.139394	0.124242	0.136364	0.121212	0.143939	0.119697	0.137879	0.136364	0.133333	0.119697	0.133333	0.124242	0.125758	0.125758	0.124242	0.0984848	0.128788	0.125758	0.130303	0.10303	0.139394	0.136364	0.131818	0.15	0.15303	0.118182	0.137879	0.0954545	0.0969697	0.0969697	0.05
45	Thyropygus resimus Pp	0.178788	0.171212	0.183333	0.168182	0.134848	0.136364	0.14697	0.131818	0.122727	0.143939	0.148485	0.142424	0.133333	0.145455	0.125758	0.136364	0.128788	0.122727	0.137879	0.131818	0.136364	0.118182	0.136364	0.142424	0.125758	0.122727	0.133333	0.107576	0.145455	0.121212	0.124242	0.0969697	0.14697	0.143939	0.143939	0.156061	0.140909	0.140909	0.140909	0.0818182	0.0833333	0.0833333	0.0863636	0.0924242
46	Thyropygus resimus Wnt	0.181818	0.165152	0.189394	0.171212	0.14697	0.148485	0.140909	0.134848	0.128788	0.162121	0.134848	0.162121	0.130303	0.136364	0.143939	0.136364	0.139394	0.116667	0.116667	0.115152	0.124242	0.115152	0.118182	0.134848	0.124242	0.110606	0.118182	0.122727	0.137879	0.122727	0.131818	0.0939394	0.14697	0.143939	0.140909	0.145455	0.160606	0.131818	0.122727	0.0030303	0.00454545	0.00454545	0.0878788	0.0954545	0.0818182
47	Thyropygus richardhoffmani TCH	0.198485	0.192424	0.180303	0.190909	0.162121	0.163636	0.0530303	0.136364	0.133333	0.131818	0.0469697	0.136364	0.0787879	0.05	0.122727	0.139394	0.133333	0.139394	0.143939	0.140909	0.15303	0.143939	0.145455	0.127273	0.148485	0.139394	0.113636	0.127273	0.069697	0.124242	0.127273	0.15	0.106061	0.109091	0.109091	0.118182	0.133333	0.0393939	0.137879	0.136364	0.137879	0.137879	0.136364	0.125758	0.145455	0.137879
48	Thyropygus siamensis Sa	0.177273	0.169697	0.190909	0.169697	0.127273	0.128788	0.143939	0.143939	0.130303	0.145455	0.148485	0.142424	0.137879	0.15	0.130303	0.143939	0.148485	0.124242	0.134848	0.128788	0.128788	0.125758	0.128788	0.145455	0.134848	0.119697	0.14697	0.1	0.154545	0.139394	0.143939	0.109091	0.145455	0.142424	0.142424	0.143939	0.139394	0.143939	0.127273	0.10303	0.104545	0.104545	0.109091	0.101515	0.0969697	0.104545	0.154545
49	Thyropygus somsaki PPLT	0.174242	0.172727	0.189394	0.183333	0.106061	0.109091	0.156061	0.143939	0.133333	0.160606	0.159091	0.171212	0.157576	0.160606	0.145455	0.142424	0.160606	0.128788	0.128788	0.133333	0.125758	0.127273	0.125758	0.15	0.122727	0.134848	0.142424	0.110606	0.160606	0.137879	0.151515	0.0666667	0.156061	0.15303	0.15	0.160606	0.166667	0.151515	0.148485	0.113636	0.112121	0.112121	0.0954545	0.1	0.0924242	0.110606	0.151515	0.112121
50	Thyropygus sutchariti KCP	0.192424	0.175758	0.212121	0.20303	0.145455	0.14697	0.139394	0.137879	0.122727	0.15	0.130303	0.15303	0.134848	0.130303	0.134848	0.156061	0.130303	0.160606	0.166667	0.174242	0.172727	0.15303	0.162121	0.121212	0.151515	0.168182	0.119697	0.128788	0.14697	0.127273	0.133333	0.136364	0.113636	0.113636	0.113636	0.134848	0.154545	0.130303	0.160606	0.137879	0.139394	0.139394	0.133333	0.121212	0.143939	0.139394	0.134848	0.133333
51	Thyropygus uncinatus Kdb	0.168182	0.163636	0.193939	0.178788	0.130303	0.131818	0.143939	0.136364	0.139394	0.159091	0.151515	0.165152	0.15303	0.157576	0.139394	0.148485	0.165152	0.122727	0.137879	0.128788	0.133333	0.121212	0.131818	0.154545	0.15303	0.128788	0.130303	0.109091	0.163636	0.15303	0.151515	0.142424	0.151515	0.15	0.148485	0.142424	0.157576	0.15303	0.118182	0.122727	0.124242	0.124242	0.116667	0.124242	0.107576	0.122727	0.154545	0.107576
52	Thyropygus uncinatus Pj	0.165152	0.174242	0.189394	0.171212	0.137879	0.139394	0.130303	0.133333	0.134848	0.15303	0.137879	0.15303	0.131818	0.140909	0.124242	0.140909	0.151515	0.128788	0.133333	0.127273	0.134848	0.130303	0.130303	0.131818	0.14697	0.122727	0.127273	0.107576	0.15303	0.145455	0.133333	0.137879	0.15	0.148485	0.145455	0.140909	0.15303	0.140909	0.110606	0.112121	0.113636	0.113636	0.124242	0.118182	0.109091	0.112121	0.137879	0.0984848
53	Thyropygus uncinatus Pks	0.169697	0.177273	0.183333	0.177273	0.143939	0.145455	0.140909	0.15	0.15	0.159091	0.143939	0.160606	0.143939	0.142424	0.140909	0.15303	0.145455	0.136364	0.143939	0.133333	0.142424	0.137879	0.143939	0.14697	0.14697	0.118182	0.143939	0.0984848	0.166667	0.154545	0.143939	0.130303	0.156061	0.154545	0.151515	0.157576	0.168182	0.142424	0.124242	0.119697	0.121212	0.121212	0.130303	0.121212	0.118182	0.119697	0.15	0.104545
54	Thyropygus uncinatus Pn	0.165152	0.181818	0.183333	0.174242	0.137879	0.139394	0.133333	0.143939	0.151515	0.151515	0.134848	0.145455	0.139394	0.125758	0.131818	0.139394	0.15	0.118182	0.125758	0.130303	0.136364	0.119697	0.128788	0.142424	0.156061	0.115152	0.134848	0.109091	0.14697	0.143939	0.134848	0.125758	0.140909	0.139394	0.136364	0.148485	0.15	0.125758	0.113636	0.130303	0.128788	0.128788	0.130303	0.130303	0.122727	0.127273	0.131818	0.118182
55	Thyropygus uncinatus Ps	0.166667	0.177273	0.193939	0.177273	0.143939	0.145455	0.136364	0.136364	0.134848	0.157576	0.143939	0.156061	0.137879	0.143939	0.130303	0.142424	0.156061	0.134848	0.139394	0.134848	0.140909	0.134848	0.136364	0.139394	0.145455	0.131818	0.125758	0.112121	0.157576	0.145455	0.134848	0.142424	0.15	0.148485	0.145455	0.14697	0.159091	0.143939	0.113636	0.119697	0.121212	0.121212	0.122727	0.121212	0.116667	0.119697	0.143939	0.104545
56	Thyropygus uncinatus Rcb	0.163636	0.163636	0.193939	0.180303	0.125758	0.127273	0.140909	0.134848	0.140909	0.163636	0.151515	0.163636	0.15	0.154545	0.140909	0.15	0.162121	0.118182	0.133333	0.127273	0.128788	0.119697	0.127273	0.15303	0.154545	0.130303	0.134848	0.107576	0.160606	0.154545	0.15303	0.142424	0.15	0.148485	0.14697	0.143939	0.159091	0.151515	0.113636	0.124242	0.125758	0.125758	0.119697	0.128788	0.110606	0.124242	0.154545	0.112121
57	Thyropygus uncinatus Sc	0.168182	0.172727	0.195455	0.171212	0.142424	0.143939	0.137879	0.139394	0.130303	0.15303	0.137879	0.15	0.134848	0.137879	0.124242	0.140909	0.154545	0.130303	0.127273	0.127273	0.131818	0.131818	0.124242	0.131818	0.14697	0.122727	0.124242	0.109091	0.15303	0.145455	0.133333	0.134848	0.15	0.148485	0.145455	0.143939	0.15	0.137879	0.112121	0.106061	0.107576	0.107576	0.118182	0.118182	0.109091	0.106061	0.137879	0.0984848
58	Thyropygus uncinatus Sm	0.168182	0.174242	0.195455	0.172727	0.133333	0.134848	0.145455	0.130303	0.134848	0.157576	0.154545	0.151515	0.148485	0.15303	0.131818	0.156061	0.156061	0.113636	0.127273	0.122727	0.122727	0.118182	0.124242	0.15	0.157576	0.125758	0.134848	0.115152	0.162121	0.157576	0.157576	0.143939	0.15303	0.151515	0.15	0.148485	0.15	0.15	0.116667	0.116667	0.118182	0.118182	0.115152	0.124242	0.10303	0.119697	0.151515	0.104545
59	Thyropygus uncinatus Sn	0.168182	0.178788	0.198485	0.171212	0.131818	0.133333	0.145455	0.142424	0.130303	0.157576	0.157576	0.14697	0.142424	0.154545	0.130303	0.156061	0.162121	0.127273	0.136364	0.125758	0.131818	0.127273	0.127273	0.148485	0.15303	0.119697	0.137879	0.115152	0.166667	0.15303	0.156061	0.142424	0.14697	0.145455	0.143939	0.143939	0.143939	0.148485	0.110606	0.115152	0.116667	0.116667	0.118182	0.125758	0.107576	0.118182	0.15303	0.0954545
60	Thyropygus undulatus Pb2	0.181818	0.195455	0.186364	0.20303	0.15	0.151515	0.124242	0.145455	0.165152	0.110606	0.127273	0.0257576	0.128788	0.127273	0.0545455	0.169697	0.166667	0.159091	0.174242	0.166667	0.174242	0.15	0.166667	0.159091	0.160606	0.171212	0.139394	0.154545	0.133333	0.14697	0.124242	0.172727	0.0984848	0.0954545	0.0939394	0.0984848	0.0166667	0.122727	0.15	0.165152	0.166667	0.166667	0.157576	0.15303	0.14697	0.166667	0.130303	0.142424
61	Thyropygus ursus LTK	0.195455	0.192424	0.183333	0.186364	0.160606	0.162121	0.05	0.131818	0.131818	0.113636	0.0454545	0.124242	0.0757576	0.0409091	0.109091	0.14697	0.134848	0.134848	0.139394	0.134848	0.15	0.136364	0.139394	0.124242	0.14697	0.148485	0.112121	0.119697	0.0742424	0.110606	0.118182	0.15	0.1	0.101515	0.1	0.107576	0.121212	0.0242424	0.139394	0.137879	0.139394	0.139394	0.133333	0.128788	0.143939	0.139394	0.0469697	0.145455
[truncated: 13 more columns]

## Sheet: Caption
Table. Estimates of Evolutionary Divergence between Sequences
The number of base differences per site from between sequences are shown. This analysis involved 61 nucleotide sequences. Codon positions included were 1st+2nd+3rd+Noncoding. All ambiguous positions were removed for each sequence pair (pairwise deletion option). There were a total of 660 positions in the final dataset. Evolutionary analyses were conducted in MEGA11 [1]
1. Tamura K., Stecher G., and Kumar S. (2021). MEGA 11: Molecular Evolutionary Genetics Analysis Version 11. Molecular Biology and Evolution https://doi.org/10.1093/molbev/msab120.
Disclaimer: Although utmost care has been taken to ensure the correctness of the caption, the caption text is provided "as is" without any warranty of any kind. Authors advise the user to carefully check the caption prior to its use for any purpose and report any errors or problems to the authors immediately (www.megasoftware.net). In no event shall the authors and their employers be liable for a…
