# Supplementary material for: Morphological and DNA sequence data uncover a new millipede species in the Thyropygus opinatus subgroup and assign T. peninsularis to this subgroup (Diplopoda: Spirostreptida: Harpagophoridae)
Source: PeerJ. 2025 Jun 6;13:e19277. doi: 10.7717/peerj.19277 (PMC12147765; doi:10.7717/peerj.19277)
Supplement: Supplemental Information 7 [file peerj-13-19277-s007.fas]

>Thyropygus payamense sp. nov. KPYR3
GGAACTATATATTTAGTTTTTGGAGCCTGAGCAGCCTTAGTGGGCTCCTCATTAAGCATTTTAATTCGACTTGAACTCAGCCAACCAGGAAGTTTAATTGGAGATGACCAAATTTATAATGTAATTGTAACAGCCCATGCATTTGTAATAATTTTCTTTATAGTAATACCAATTATAATTGGAGGCTTTGGAAACTGACTAGTCCCTTTAATATTAGGAGCCCCCGACATGGCCTTTCCACGAATAAACAATATAAGATTTTGACTACTACCCCCAGCACTATTTCTACTTCTAGCCTCTTCTGCCGTAGAAAAAGGAGCTGGAACTGGTTGAACTGTATATCCCCCTCTAGCTGCCACCCTAGCCCACACTGGTCCATCAGTGGATATGGCTATTTTCTCTCTTCACCTTGCAGGTGCATCATCAATCCTAGGGGCTATCAACTTCATTACCACCATTATTAACATACGAACTGTTGGAATATTATTTGAACAAATACCACTATTTGTATGAGCTGTAAAAATCACTGTCATTCTACTTCTATTATCACTACCGGTATTAGCAGGTGCAATTACTATACTGCTAACTGACCGAAATTTTAACACTTCTTTCTTTGACCCTGCAGGCGGTGGAGATCCAATCTTATATCAACATTTATTT
>Thyropygus payamense sp. nov. KPYR5
GGAACTATATATTTAGTTTTTGGAGCCTGAGCAGCCTTAGTGGGCTCCTCATTAAGCATTTTAATTCGACTTGAACTCAGCCAACCAGGAAGTTTAATTGGAGATGACCAAATTTATAATGTAATTGTAACAGCCCATGCATTTGTAATAATTTTCTTTATAGTAATACCAATTATAATTGGAGGCTTTGGAAACTGACTAGTCCCTTTAATATTAGGAGCCCCCGACATGGCCTTTCCACGAATAAACAATATAAGATTTTGACTACTACCCCCAGCACTATTTCTACTTCTAGCCTCTTCTGCCGTAGAAAAAGGAGCTGGAACTGGTTGAACTGTATATCCCCCTCTAGCTGCCACCCTAGCCCACACTGGTCCATCAGTGGATATGGCTATTTTCTCTCTTCACCTTGCAGGTGCATCATCAATCCTAGGGGCTATCAACTTCATTACCACCATTATTAACATACGAACTGTTGGAATATTATTTGAACAAATACCACTATTTGTATGAGCTGTAAAAATCACTGTCATTCTTCTTCTATTATCACTACCAGTATTAGCAGGTGCAATTACTATACTGCTAACTGACCGAAATTTTAACACTTCTTTCTTTGACCCTGCAGGCGGTGGAGATCCAATCTTATATCAACATTTATTT
>Thyropygus payamense sp. nov. KPYR6
GGAACTATATATTTAGTTTTTGGAGCCTGAGCAGCCTTAGTGGGCTCCTCATTAAGCATTTTAATTCGACTTGAACTCAGCCAACCAGGAAGTTTAATTGGAGATGACCAAATTTATAATGTAATTGTAACAGCCCATGCATTTGTAATAATTTTCTTTATAGTAATACCAATTATAATTGGAGGCTTTGGAAACTGACTAGTCCCTTTAATATTAGGAGCCCCCGACATGGCCTTTCCACGAATAAACAATATAAGATTTTGACTACTACCCCCAGCACTATTTCTACTTCTAGCCTCTTCTGCCGTAGAAAAAGGAGCTGGAACTGGTTGAACTGTATATCCCCCTCTAGCTGCCACCCTAGCCCACACTGGTCCATCAGTGGATATAGCTATTTTCTCTCTTCACCTTGCAGGTGCATCATCAATCCTAGGGGCTATCAACTTCATTACCACCATTATTAACATACGAACTGTTGGAATATTATTTGAACAAATACCACTATTTGTATGAGCTGTAAAAATCACTGTCATTCTTCTTCTATTATCACTACCAGTATTAGCAGGTGCAATTACTATACTGCTAACTGACCGAAATTTTAACACTTCTTTCTTTGACCCTGCCGGCGGAGGAGATCCAATCTTATATCAACATTTATTT
